# Supplementary material for: Choroidal Vortex Vein Drainage System in Central Serous Chorioretinopathy Using Ultra-Widefield Optical Coherence Tomography Angiography
Source: Transl Vis Sci Technol. 2023 Sep 22;12(9):17. doi: 10.1167/tvst.12.9.17 (PMC10519436; doi:10.1167/tvst.12.9.17)
Supplement: Supplement 2 [file tvst-12-9-17_s002.xlsx]

## Sheet: Table S1
Table S1. Intraclass Correlation Coefficients for the Choroidal Parameters
	ICC	95% CI	P value
VV%
ST	0.929	0.887~0.956	< 0.001
IT	0.948	0.917~0.968	< 0.001
IN	0.942	0.908~0.964	< 0.001
SN	0.94	0.903~0.963	< 0.001
Choroidal thickness
ST	0.994	0.955~0.999	< 0.001
IT	0.987	0.911~0.998	< 0.001
IN	0.994	0.956~0.999	< 0.001
SN	0.973	0.823~0.996	< 0.001
CVV
ST	0.977	0.849~0.977	< 0.001
IT	0.961	0.754~0.995	< 0.001
IN	0.988	0.920~0.998	< 0.001
SN	0.928	0.541~0.988	< 0.001
CSV
ST	0.969	0.801~0.996	< 0.001
IT	0.935	0.610~0.991	< 0.001
IN	0.972	0.818~0.996	< 0.001
SN	0.853	0.276~0.788	0.007
CVI
ST	0.843	0.242~0.976	0.009
IT	0.756	0.004~0.962	0.025
IN	0.953	0.708~0.993	< 0.001
SN	0.866	0.322~0.980	0.006
Submacular Area
CVV	0.917	0.527~0.988	0.002
CSV	0.986	0.905~0.998	< 0.001
CVI	0.878	0.366~0.982	0.005
CC flow density (%)	0.985	0.900~0.998	< 0.001
Significant p values appear in bold italic typeface. ICC, intraclass correlation coefficient; CI, confidence interval; ST, superotemporal; IT, inferotemporal; IN, inferonasal; SN, superonasal; VV%, the proportion of choroidal vortex vein drainage system; CVV, choroidal vascular volume; CSV, choroidal stromal volume; CVI, choroidal vascularity index; CC, choriocapillaris.
